# Supplementary material for: Genomic analysis of WD40 protein family in the mango reveals a TTG1 protein enhances root growth and abiotic tolerance in Arabidopsis
Source: Sci Rep. 2021 Jan 26;11:2266. doi: 10.1038/s41598-021-81969-z (PMC7838414; doi:10.1038/s41598-021-81969-z)
Supplement: Supplementary file 4 — Supplementary Table 1. [file 41598_2021_81969_MOESM4_ESM.xlsx]

## Sheet: Sheet1
Supplementary table 1: WD40 gene identification, amino acids length, protein domain, sub molecular localization, isoelectric point (pI), molecular weight and chromosomal positions .
Gene ID	Length	Domains	Other Domains	Localization	Theoretical pI	Molecular weight	Chro No	start	end
Mi01g00120.1	853	3		chlo	5.59	93320.4	chr1	81783	86952
Mi01g07890.1	1627	4		plas	8.59	177073	chr1	5624226	5640298
Mi05g01490.1	369	4		chlo	6.42	40602.2	chr5	1561764	1563832
Mi05g01760.1	398	5	transmembrane region	chlo	7.01	40860.8	chr5	2025073	2028712
Mi05g06400.1	589	7		nucl	7.31	99932.2	chr5	10615476	10618329
Mi05g06870.1	423	7		cyto	8.31	41855.1	chr5	11132599	11133867
Mi05g09360.1	420	7		chlo	6.07	35017	chr5	13421853	13423112
Mi05g10460.1	1120	6		chlo	5.49	100801	chr5	14142369	14153249
Mi05g10490.1	428	6	F-box	nucl	5.42	121547	chr5	14168042	14172555
Mi05g10550.1	474	8		cyto	6.14	149674	chr5	14217248	14221513
Mi05g11520.1	454	6		cyto	9.07	101081	chr5	14789945	14794092
Mi05g12760.1	351	5		nucl	7.65	58681.3	chr5	15538978	15542697
Mi01g08150.1	412	6		nucl	8.68	45020.6	chr1	5882341	5883664
Mi05g13070.1	526	7	LiSH/CTLH	nucl	6	60720.2	chr5	15728214	15731818
Mi05g13080.1	806	4		chlo	4.74	16890	chr5	15734128	15740535
Mi05g13550.1	780	7	LiSH	nucl	10.3	42775.3	chr5	15979159	15984968
Mi05g14680.1	587	7	LiSH/CTLH	nucl	7.63	173242	chr5	16685740	16688422
Mi05g14930.1	467	6		nucl	6.36	169193	chr5	16850158	16852471
Mi05g15210.1	536	5		nucl	6.95	91941.7	chr5	17009489	17013559
Mi05g16430.1	997	2		chlo	5.95	34287.5	chr5	17789917	17795678
Mi05g16470.1	493	7		nucl	6.65	124829	chr5	17807599	17812558
Mi05g16590.1	532	7		nucl	5.65	57979.1	chr5	17876402	17877997
Mi05g16930.1	363	4		nucl	6.4	96911.2	chr5	18119783	18122946
Mi01g10550.1	1052	5		cyto	6.5	116187	chr1	8333376	8342027
Mi05g16950.1	452	3		nucl	6.69	75028.9	chr5	18132413	18135429
Mi05g17110.1	388	3		nucl	5.46	90289.2	chr5	18220291	18223456
Mi05g18030.1	1717	7		pero	5.26	50690	chr5	18743698	18754760
Mi05g19490.1	1924	1	RING	nucl	5.75	83799.8	chr5	19582731	19593438
Mi05g19890.1	647	5		nucl	6.09	363098	chr5	19819087	19822776
Mi05g19990.1	2653	10	Rav1p_C	plas	7.17	90721.6	chr5	19866723	19883013
Mi05g20460.1	1051	7	STYKc	nucl	6.02	49207.7	chr5	20202032	20208655
Mi06g01100.1	513	2		nucl	8.49	51587.3	chr6	932999	940958
Mi06g03240.1	369	4	transmembrane region	cyto	7.05	135846	chr6	4575484	4584733
Mi06g05270.1	310	5		nucl	5.12	39048.7	chr6	8163541	8164504
Mi01g13730.1	652	6		nucl	5.86	73536.8	chr1	14818883	14821847
Mi06g07820.1	469	6		nucl	5.7	166351	chr6	11799167	11811481
Mi06g08020.1	513	5		nucl	5.68	73561.7	chr6	12030730	12038602
Mi06g08990.1	302	6		cyto	6.78	51795.7	chr6	13011844	13012749
Mi06g09290.1	404	7		chlo	8.91	56470.3	chr6	13251796	13253528
Mi06g09990.1	504	7		nucl	6.68	50683.9	chr6	13859609	13862785
Mi06g10000.1	887	5		nucl	4.6	54938	chr6	13864568	13891013
Mi06g10710.1	344	7		nucl	6.06	48319.2	chr6	14490668	.
Mi06g10770.1	674	4	Utp12	plas	6.74	34601.9	chr6	14537261	14540814
Mi06g11490.1	1132	10	LiSH/CTLH	chlo	5.42	62417	chr6	15089421	15097796
Mi06g11700.1	351	6		chlo	8.46	178741	chr6	15314844	15320986
Mi01g13930.1	144	2		nucl	9.1	16041.6	chr1	15290014	15291939
Mi06g13970.1	773	2		cyto	9.36	50725.4	chr6	17419070	17427314
Mi06g14200.1	1010	6		plas	6.87	124487	chr6	17611393	17621047
Mi06g16100.1	213	3		chlo	5.73	110398	chr6	19036881	19037710
Mi06g16370.1	378	6		chlo	6.48	83519	chr6	19183264	19187291
Mi07g00140.1	1664	6	Beach	cyto	9.32	26585.2	chr7	85441	93406
Mi07g01350.1	1722	7	BROMO	nucl	5.58	124786	chr7	878158	889920
Mi07g01700.1	633	4		nucl	5.17	106862	chr7	1066361	1071676
Mi07g01750.1	1131	11	LiSH/CTLH	chlo	6.45	53990.6	chr7	1090182	1098269
Mi07g02120.1	486	7		nucl	8.06	63135.9	chr7	1396681	1402153
Mi07g06330.1	527	7	Ubox	nucl	8.78	68196.3	chr7	4085047	4093568
Mi01g14060.1	301	6	PQQ	cyto	6.63	33304.5	chr1	15574588	15577001
Mi07g06800.1	782	7	LiSH	nucl	8.17	37226.3	chr7	4498486	4507610
Mi07g07970.1	763	7		nucl	8.48	10026.7	chr7	5524462	5531102
Mi07g09780.1	1002	3		chlo	7	65291.2	chr7	7104593	7111336
Mi07g10230.1	181	2		cyto	7.28	50718.9	chr7	7532603	7533516
Mi07g10540.1	1126	10	LiSH/CTLH	chlo	5.73	63969.5	chr7	7823670	7831592
Mi07g18190.1	346	7		nucl	8.81	77036.6	chr7	19470805	19471842
Mi07g19690.1	1345	3		chlo	6.5	122524	chr7	20987664	20997686
Mi08g02410.1	400	7		nucl	5.83	118916	chr8	2038009	2039208
Mi08g02770.1	412	6	ZnF_C3H1	cyto	5.8	84064.2	chr8	2450954	2454753
Mi08g04490.1	426	3		chlo	7.99	96268.8	chr8	4826430	4840015
Mi01g18050.1	501	6		cyto	4.6	54980.2	chr1	22358251	22364790
Mi08g05580.1	653	7	SFM	chlo	8.97	43108.1	chr8	7159431	7164172
Mi08g13150.1	948	2	Clathrin	nucl	8.9	52127.7	chr8	15990301	15999446
Mi08g13890.1	1135	6		nucl	9.18	30331	chr8	16567589	16576035
Mi08g13970.1	622	4		cyto	5.95	134184	chr8	16636704	16644404
Mi08g18890.1	502	5		nucl	5.13	22785.3	chr8	20132127	20136588
Mi09g01150.1	439	5		chlo	8.49	9644.89	chr9	728512	732532
Mi09g02390.1	397	5	transmembrane region	chlo	7.62	36097	chr9	1491941	1495753
Mi09g02920.1	1057	7	STYKc	nucl	5.94	84109.8	chr9	1837156	1842826
Mi09g04260.1	1384	9		chlo	4.82	35885.4	chr9	2741149	2750018
Mi09g05560.1	289	1		nucl	5.88	118415	chr9	3454651	3457469
Mi01g19190.1	453	5		nucl	8.17	50592.9	chr1	23738396	23741078
Mi09g05910.1	340	3		nucl	5.85	162824	chr9	3688163	3689781
Mi09g06020.1	998	3		chlo	9.12	43535.6	chr9	3754883	3760638
Mi09g07380.1	587	7	LiSH/CTLH	nucl	5.44	46422.8	chr9	4709655	4712335
Mi09g09050.1	796	4		chlo	5.38	51075.5	chr9	5743504	5750094
Mi09g09060.1	448	3	LiSH	chlo	9.2	39846.7	chr9	5753689	5757221
Mi09g09110.1	623	5		nucl	6.17	57639.4	chr9	5787966	5791306
Mi09g10290.1	669	6	RING	nucl	8.48	47655.2	chr9	6516677	6523290
Mi09g12990.1	453	7		nucl	6.76	53985.2	chr9	8170990	8174659
Mi09g13620.1	347	3		cysk	8.65	38792.7	chr9	8592399	8593439
Mi09g15740.1	805	6		chlo	6.61	125070	chr9	10051674	10060372
Mi01g20850.1	895	4		vacu	6.19	98939.2	chr1	25230515	25239907
Mi09g15830.1	361	4		nucl	4.95	67856.1	chr9	10112725	10115922
Mi09g20790.1	433	4		chlo	6.59	95089.3	chr9	16600443	16604182
Mi09g21200.1	3604	3	Beach	plas	6.43	24465.9	chr9	17312125	17330727
Mi10g00100.1	351	3	Ank_2	nucl	8.95	16585.7	chr10	222691	225448
Mi10g03190.1	516	6		nucl	5.06	12737.2	chr10	4358830	4363236
Mi10g04890.1	351	7		nucl	5.71	13578	chr10	8379044	8383963
Mi10g06760.1	136	1		chlo	5.06	101805	chr10	11359963	11360590
Mi10g07270.1	334	5		chlo	5.2	32740.7	chr10	12033772	12034773
Mi10g07550.1	412	3		nucl	5.87	57319.4	chr10	12278250	12280446
Mi10g09620.1	787	6		nucl	6.4	70470.9	chr10	13737397	13743200
Mi01g20920.1	338	4		nucl	4.88	37882.7	chr1	25305815	25306828
Mi10g11460.1	1219	7		chlo	6.6	47609.9	chr10	15101759	15106546
Mi10g12340.1	453	7		nucl	9.03	52990.6	chr10	15620235	15621593
Mi10g12620.1	382	7		nucl	6.5	84231.1	chr10	15778945	15782298
Mi10g13250.1	407	5		cyto	6.45	84893.9	chr10	16160685	16164993
Mi10g13470.1	153	2		cyto	6.58	57934.1	chr10	16269023	16271480
Mi10g13640.1	489	7		cyto	6.34	196469	chr10	16366163	16369684
Mi10g15110.1	343	6		chlo	9.15	20426	chr10	17232624	17243408
Mi11g00230.1	1407	2		chlo	6.54	125030	chr11	148816	157028
Mi11g00980.1	651	6	RING	nucl	7.62	151735	chr11	608155	612978
Mi11g03140.1	318	6		cyto	6.32	38820.2	chr11	2004554	2005507
Mi01g00970.1	1178	10		nucl	6.35	128207	chr1	559547	566678
Mi01g21200.1	711	6		nucl	5.27	79669.2	chr1	25544396	25547793
Mi11g04510.1	1070	6		plas	6.12	57516	chr11	2925840	2935007
Mi11g04670.1	425	6		nucl	6.18	92384.9	chr11	3043187	3048506
Mi11g06370.1	393	5	transmembrane region	cyto	6	66364.2	chr11	4396475	4400574
Mi11g06380.1	537	6	BING4CT	nucl	7.07	97057	chr11	4402147	4406314
Mi11g07400.1	551	5		nucl	7.69	35886.8	chr11	5079295	5083616
Mi11g09800.1	1113	6		chlo	6.54	136965	chr11	6790985	6799837
Mi11g10670.1	424	3		nucl	8.73	54927.9	chr11	7425300	7430211
Mi11g11020.1	475	7		nucl	6.9	41304.2	chr11	7651036	7653581
Mi11g13330.1	726	7		nucl	5.45	84101.9	chr11	9493855	9507051
Mi11g17560.1	189	1		nucl	5.62	54280.4	chr11	15964785	15965959
Mi01g22800.1	394	5		cyto	5.63	41537.1	chr1	26975043	26976323
Mi12g00840.1	512	4		nucl	6.06	89775.9	chr12	642699	645385
Mi12g03810.1	821	6		nucl	8.53	37979.7	chr12	5585658	5593827
Mi12g07750.1	371	6		nucl	6.51	89226.7	chr12	11837553	11842768
Mi12g07850.1	503	6		nucl	5.92	36783.7	chr12	11888368	11895584
Mi12g07920.1	475	5		nucl	6.88	41190	chr12	11948658	11952320
Mi12g08530.1	1548	5	Pkinase	nucl	4.76	36636	chr12	12393685	12407522
Mi12g09050.1	1324	5	U-box	nucl	9.25	47372.6	chr12	12821526	12828835
Mi12g09710.1	843	7	LisH	nucl	9.18	44939.2	chr12	13257883	13266210
Mi12g09830.1	351	7		cyto	5.39	121775	chr12	13338890	13341916
Mi12g10480.1	1136	10	LisH/CTLH	chlo	8.57	52494.8	chr12	13736658	13745411
Mi01g24390.1	916	7	STYKc	nucl	5.29	102789	chr1	28184145	28193676
Mi12g10780.1	512	5		nucl	7.77	91380.7	chr12	13961085	13966126
Mi12g11400.1	451	7		cyto	5.88	65149.8	chr12	14373875	14375227
Mi12g12180.1	893	7	LiSH	nucl	6.55	39668.7	chr12	14919039	14931815
Mi12g13990.1	672	6		chlo	6.41	42907.7	chr12	16134348	16139603
Mi12g14310.1	971	9	LisH/CTLH	nucl	6.17	67050.2	chr12	16401914	16407935
Mi12g14320.1	1081	9	LisH/CTLH	chlo	8.96	46597.9	chr12	16412334	16419594
Mi13g01700.1	654	5		nucl	9.1	46121.1	chr13	1448072	1454529
Mi13g02780.1	439	7		nucl	5.38	120872	chr13	2397556	2399359
Mi13g03180.1	412	6	ZnF_C3H1	chlo	9.34	47784.1	chr13	2783824	2786980
Mi13g05000.1	460	5		nucl	8.89	52477.9	chr13	4488043	4491319
Mi01g25160.1	447	6		nucl	7.98	49832.4	chr1	29119004	29127498
Mi13g05530.1	317	6		cyto	6.4	50089.2	chr13	5141074	5147229
Mi13g07310.1	429	3		cyto	4.84	38078.4	chr13	8773811	8782425
Mi13g11390.1	440	7		nucl	5.54	59305.7	chr13	13598714	13603097
Mi14g00940.1	126	2		nucl	6.63	88197.6	chr14	1023581	1024081
Mi14g00960.1	152	3		chlo	6.86	85264.4	chr14	1027912	1028442
Mi14g03050.1	114	1		chlo	5.98	65545.8	chr14	4482494	4482940
Mi14g03620.1	378	6		nucl	9.2	53263.1	chr14	5572746	5578440
Mi14g04450.1	566	4		nucl	9.37	59713.3	chr14	6724350	6726047
Mi14g06340.1	679	7	RING	nucl	5.83	109291	chr14	8503156	8509501
Mi14g08330.1	347	3		cysk	7.59	55213.2	chr14	9936115	9937155
Mi01g25860.1	823	6		nucl	6.01	91023	chr1	29645088	29650481
Mi14g10630.1	340	5		cyto	9.6	59656.1	chr14	11430361	11434087
Mi14g12960.1	954	7		nucl	8.05	40121.5	chr14	13044292	13049613
Mi14g14780.1	907	10		nucl	8.75	49800.6	chr14	14441734	14448580
Mi14g14790.1	470	3		cyto	4.96	42874.6	chr14	14449580	14451824
Mi14g15460.1	611	11		cyto	7.38	192560	chr14	14920172	14923384
Mi14g15510.1	328	7		chlo	5.37	212773	chr14	14946901	14948539
Mi15g02580.1	354	5		nucl	6.15	71934.8	chr15	4890912	4894153
Mi15g03190.1	391	8		nucl	6.57	292949	chr15	5834191	5837243
Mi15g06810.1	454	3		nucl	5.94	117329	chr15	9969947	9974108
Mi15g07630.1	752	6		nucl	9.09	56906.5	chr15	10574421	10582397
Mi01g26590.1	919	2	BCAS3	extr	7.35	99735.6	chr1	30218236	30223023
Mi15g08780.1	816	8		chlo	8.31	40652.6	chr15	11645776	11651434
Mi15g08890.1	450	5		nucl	8.07	34498.3	chr15	11708375	11712979
Mi15g12170.1	352	6		nucl	5.53	51591.7	chr15	14419204	14423215
Mi16g00150.1	451	2		nucl	5.87	57454.5	chr16	113695	118362
Mi16g00210.1	363	7		cyto	5.2	32780.7	chr16	150974	154031
Mi16g02750.1	363	5		chlo	8.87	44738	chr16	1954149	1980038
Mi16g02760.1	922	2	BCAS3	cyto	8.78	57642	chr16	1987906	1993502
Mi16g03020.1	370	2		nucl	4.95	100140	chr16	2158275	2163150
Mi16g03540.1	319	3		chlo	5.71	37277.6	chr16	2735832	2739079
Mi16g03770.1	897	7	STYKc	nucl	8.15	75031.1	chr16	2923534	2929704
Mi01g29190.1	243	4		cysk	5.87	27213.9	chr1	32097816	32099946
Mi16g07860.1	1113	6		mito	6.57	124286	chr16	9374737	9382651
Mi16g09080.1	1361	5	Raptor_N	nucl	8.62	38727.5	chr16	10976865	10988077
Mi16g11830.1	910	6		pero	5.24	87308.9	chr16	13776602	13779877
Mi16g12880.1	548	5		nucl	7.8	111827	chr16	14469725	14475279
Mi17g00460.1	545	4		nucl	6.28	23639.6	chr17	407441	410284
Mi17g01750.1	157	1		chlo	6.74	41231.8	chr17	2059799	2061713
Mi17g01770.1	386	4		chlo	6.14	185030	chr17	2101858	2108756
Mi17g07540.1	1547	6	Pkinase	nucl	6.17	192623	chr17	10473700	10483652
Mi17g07900.1	1525	6	PNP_Ubox_1	plas	5.87	69199.8	chr17	10785934	10796496
Mi17g08570.1	833	7	LiSH	nucl	6.37	124908	chr17	11299163	11306850
Mi01g29300.1	447	2		nucl	5.43	50107.6	chr1	32161230	32164821
Mi17g08690.1	312	6		nucl	9.14	53679.9	chr17	11376627	11386113
Mi17g09500.1	1130	10	LiSH/CTLH	chlo	6.35	57167.6	chr17	11829086	11837525
Mi17g09810.1	521	5		nucl	6.31	85013.8	chr17	12030768	12035795
Mi17g10810.1	887	7	LiSH	nucl	6.48	83260.7	chr17	12761062	12769705
Mi17g12080.1	672	6		nucl	5.68	109138	chr17	13573694	13579489
Mi18g05290.1	820	7	RING/STYKc	cyto	9.79	20191.2	chr18	7411793	7418257
Mi18g06350.1	449	3		nucl	6.86	124558	chr18	8274792	8279295
Mi18g07290.1	757	7		nucl	7.15	38340.5	chr18	9034598	9043023
Mi18g07650.1	3228	3	Beach	plas	6.49	144759	chr18	9346619	9371485
Mi18g08500.1	815	7		nucl	6.22	43855.3	chr18	10072058	10077843
Mi01g29460.1	1324	3		chlo	5.86	143345	chr1	32263680	32270007
Mi18g09500.1	448	5		nucl	7.47	44830.9	chr18	10708579	10713204
Mi18g10420.1	466	7		cyto	5.32	48524.8	chr18	11270294	11271766
Mi18g11750.1	1204	7		plas	6.02	72042.1	chr18	12130458	12134176
Mi18g13270.1	352	5		pero	5.23	106756	chr18	13220117	13223883
Mi18g14100.1	1494	3	U-box	chlo	6.02	123279	chr18	13705537	13711672
Mi19g03280.1	651	6		nucl	6.52	69891.6	chr19	3356070	3359106
Mi19g03500.1	464	3		nucl	7.3	55060.8	chr19	3632120	3641871
Mi19g03510.1	512	4		chlo	9.06	47480.2	chr19	3645681	3670465
Mi19g04390.1	464	6		nucl	8.86	43234.4	chr19	5127517	5129668
Mi19g05340.1	499	5		pero	6.25	118375	chr19	7176539	7182750
Mi02g00580.1	1126	11	LiSH/CTLH	chlo	8.83	37812.5	chr2	329959	340990
Mi19g06170.1	442	6	ZnF_C3H1	nucl	6.27	154317	chr19	8760077	8762863
Mi19g06200.1	317	7		chlo	9.21	31392.5	chr19	8791104	8794162
Mi19g07340.1	561	8	LiSH	nucl	9.5	38362.3	chr19	10049807	10057455
Mi19g08210.1	1644	4		nucl	6.26	108710	chr19	10944777	10958829
Mi19g08660.1	459	7		nucl	6.25	65299.4	chr19	11260153	11261741
Mi20g02060.1	1076	6	STYKc	nucl	6.21	86791.9	chr20	1502809	1508829
Mi20g02110.1	755	6		nucl	8.86	50295.6	chr20	1594297	1598007
Mi20g03150.1	870	5	AT_hook domain	nucl	5.96	68969.7	chr20	2625109	2633874
Mi20g03250.1	390	7		chlo	6.46	75481.2	chr20	2704846	2706063
Mi20g06420.1	473	7		nucl	9.44	51864.8	chr20	8151181	8155166
Mi01g02310.1	1358	5	Raptor_N	chlo	6.07	149148	chr1	1446779	1457955
Mi02g02260.1	1011	3		chlo	5.82	57161.5	chr2	1647761	1653486
Mi20g08780.1	277	2		chlo	4.73	38980.7	chr20	10832136	10838434
Mi20g09310.1	1213	8	DENN	chlo	7.31	87544.1	chr20	11289263	11304562
Mi20g11650.1	212	3		chlo	6.79	40426.8	chr20	13154434	13155566
Mi20g11670.1	84	1		cyto	5.49	46687.3	chr20	13166374	13167293
Mi20g11720.1	328	7		pero	5.73	400731	chr20	13186467	13188258
Mi00g08600.1	126	3		nucl	4.88	13472.4	Un_00046	801	1545
Mi00g15310.1	502	6		nucl	6.13	55489.9	Un_00207	6283	14326
Mi00g15060.1	453	7		chlo	9.44	51928	Un_00196	6762	10518
Mi00g12430.1	512	7		nucl	8.79	56026	Un_00109	12889	16743
Mi00g13060.1	425	6		nucl	4.69	48374.9	Un_00129	16784	19529
Mi02g04970.1	763	7		nucl	4.99	39082.1	chr2	3646512	3652817
Mi00g14170.1	322	7		cyto	5.91	34180.5	Un_00166	17768	19329
Mi00g08020.1	374	3		chlo	8.78	41082.9	Un_00039	52596	57907
Mi00g08090.1	435	4		nucl	5.72	49300.3	Un_00040	73170	79990
Mi00g08700.1	451	4	ZnF_C3H1	cyto	8.55	49365.4	Un_00046	75581	78503
Mi00g07220.1	349	3		nucl	7.92	38787.1	Un_00032	99157	101569
Mi00g07230.1	326	1		nucl	4.65	35783.7	Un_00032	101705	102682
Mi02g04990.1	237	1		nucl	6.75	14608.2	chr2	3666337	3668312
Mi02g05870.1	1148	7		nucl	5.07	37968.9	chr2	4364120	4372477
Mi02g06510.1	948	2	Clathrin	nucl	8.65	45450.7	chr2	4776456	4785815
Mi02g07990.1	479	7		cyto	6.25	84731.8	chr2	5901397	5903877
Mi02g10100.1	560	5	ZnF_C2HC	nucl	6.55	137062	chr2	7230515	7234328
Mi02g14760.1	614	7	Fbox	chlo	8.48	50261.6	chr2	11377370	11379564
Mi02g15360.1	339	7		chlo	6.69	41441.4	chr2	12591126	12598951
Mi02g15370.1	90	1		mito	4.61	46052.1	chr2	12604393	12606424
Mi01g03520.1	969	6		nucl	6.23	106979	chr1	2210426	2213907
Mi02g19540.1	590	4		chlo	7.71	17130.5	chr2	19227872	19238869
Mi02g22020.1	456	7		nucl	5.31	53905.8	chr2	22249556	22251190
Mi02g22090.1	580	2		plas	8.33	37941.6	chr2	22326688	22332629
Mi02g22430.1	690	1		nucl	5.83	151829	chr2	22824477	22833616
Mi02g23690.1	1114	11	LiSH/CTLH	chlo	7.3	73631.6	chr2	24195416	24204698
Mi03g00590.1	757	6		nucl	5.4	35602.2	chr3	346534	349837
Mi03g01410.1	326	5		cyto	7.51	118406	chr3	861024	863847
Mi03g01550.1	1063	2	STYKc	nucl	4.68	47505.9	chr3	953123	958952
Mi03g01960.1	1484	5		mito	6.71	43736.1	chr3	1225065	1231425
Mi03g03920.1	389	7		nucl	9.57	60397.7	chr3	2396081	2398935
Mi01g04710.1	548	5		nucl	7.25	58454.1	chr1	3005449	3010714
Mi03g04580.1	416	5		extr	4.91	60624.5	chr3	2808430	2810107
Mi03g04610.1	448	6		pero	5.27	122659	chr3	2829435	2834442
Mi03g05470.1	356	6		chlo	9.38	48205.9	chr3	3330927	3332038
Mi03g05480.1	523	7		chlo	9.28	51823.3	chr3	3333956	3336412
Mi03g05930.1	433	2		chlo	8.72	79995.3	chr3	3612780	3617026
Mi03g06160.1	484	5		nucl	8.71	21314.5	chr3	3733467	3736723
Mi03g09740.1	351	5		nucl	7.98	56988.2	chr3	6581014	6586708
Mi03g09880.1	1137	10	LiSH/CTLH	chlo	6.69	89860.7	chr3	6720926	6728791
Mi03g10490.1	629	3		nucl	5.08	39727.6	chr3	7159618	7164660
Mi03g10530.1	851	9		cyto	6.21	55865.6	chr3	7171804	7176257
Mi01g05590.1	954	12		nucl	6.55	105918	chr1	3718310	3725298
Mi03g10540.1	218	2		chlo	5.21	51747.4	chr3	7177451	7180218
Mi03g10610.1	147	1		cyto	7.74	173340	chr3	7221427	7225170
Mi03g10640.1	116	1		chlo	5.65	146786	chr3	7238885	7239898
Mi03g10650.1	126	1		nucl	6.78	92216.2	chr3	7240003	7240835
Mi03g10970.1	898	6		nucl	5.6	38051.5	chr3	7498227	7506733
Mi03g11590.1	302	6		cyto	6.62	124842	chr3	7907053	7907958
Mi03g12160.1	513	6		cysk	5.77	56879.7	chr3	8412278	8419899
Mi03g14000.1	627	4	Beach	nucl	9.02	51064.3	chr3	9658361	9661601
Mi03g15180.1	436	6		cysk	6.52	97776.8	chr3	10757430	10763264
Mi03g15870.1	480	6		nucl	6.59	74834.4	chr3	11356037	11359997
Mi01g06900.1	353	7		nucl	4.78	39359.9	chr1	4810648	4815587
Mi03g17770.1	774	4		nucl	6.2	108297	chr3	13127579	13138032
Mi03g18360.1	784	7	LiSH	nucl	6.67	119752	chr3	14116803	14126505
Mi03g18690.1	513	7	LiSH/CTLH	nucl	5.35	71525.2	chr3	14674071	14685800
Mi03g20630.1	1755	7		nucl	5.55	48787.8	chr3	18432380	18443677
Mi03g21080.1	188	2		nucl	7.86	44764	chr3	19019112	19020796
Mi03g21170.1	1131	10	LiSH/CTLH	chlo	5.05	51964.3	chr3	19150213	19157941
Mi03g21650.1	1344	2		chlo	5.81	35269.7	chr3	19867615	19874069
Mi03g24680.1	345	5		nucl	5.53	47000.2	chr3	23561834	23565079
Mi03g25350.1	530	7	Ubox	nucl	5.97	48559	chr3	24023817	24032127
Mi04g00700.1	841	11		nucl	6.82	13688.6	chr4	486570	493859
Mi01g07180.1	793	4	LRRcap	nucl	8.1	89266.8	chr1	5011610	5017101
Mi04g01390.1	610	12		cyto	6.94	16892.1	chr4	1096237	1099145
Mi04g01400.1	883	12		nucl	9.27	12482.6	chr4	1101454	1109444
Mi04g03350.1	327	6		cyto	8.56	42416.2	chr4	3826892	3830802
Mi04g07330.1	1219	7		chlo	5.4	63317.5	chr4	10898018	10902744
Mi04g07410.1	497	7		nucl	6.75	76442	chr4	10970835	10975142
Mi04g08110.1	379	7		nucl	4.76	39035.8	chr4	11612040	11615486
Mi04g08430.1	759	7		chlo	6.17	37494.2	chr4	11951731	11960902
Mi04g10450.1	491	7		cyto	5.89	105008	chr4	13525637	13528789
Mi04g12030.1	793	4	LRRcap	nucl	6.96	101774	chr4	14649831	14656484
Mi04g12200.1	343	6		chlo	9.23	52515.1	chr4	14781147	14785842
Mi01g07270.1	561	8	LisH	chlo	5.8	62358.1	chr1	5078415	5086357
Mi04g13700.1	774	6	BOP1NT	E.R.	6.44	66137.3	chr4	15937286	15943365
Mi04g14010.1	333	4		nucl	7.64	36012.8	chr4	16175346	16178191
Mi04g16610.1	378	5		cyto	4.41	39007.1	chr4	18350135	18355243
Mi04g19120.1	334	4		cyto	4.36	41960	chr4	20136668	20142326
Mi04g19400.1	432	7		chlo	4.96	51044.1	chr4	20318597	20319892
Mi04g21370.1	415	7		chlo	5.91	83186.3	chr4	21627411	21628655
Mi04g21620.1	1127	6		chlo	6.83	90572.1	chr4	21772837	21781464
Mi04g21850.1	474	8		nucl	9.06	49457.8	chr4	21988697	21992646
Mi05g00040.1	838	6		chlo	5.09	38921.6	chr5	35841	43080
Mi05g00140.1	584	6	LiSH/CTLH	nucl	5.16	50719.1	chr5	129329	133726
