# Supplementary material for: Genomic analysis of WD40 protein family in the mango reveals a TTG1 protein enhances root growth and abiotic tolerance in Arabidopsis
Source: Sci Rep. 2021 Jan 26;11:2266. doi: 10.1038/s41598-021-81969-z (PMC7838414; doi:10.1038/s41598-021-81969-z)
Supplement: Supplementary file 6 — Supplementary Table 3. [file 41598_2021_81969_MOESM6_ESM.xlsx]

## Sheet: Sheet1
Supplementary table 3: Statistical analysis of germination rate and root lengths
Germination rate %		WT					MiTTG1 (Transgenic lines)
	R1	R2	R3	average		R1	R2	R3	Average
Control	100	100	100	100		100	100	100	100
200 mM NaCL	45	42	43	43.3		77	73	76	75.3
300 mM Mannitol	69	65	67	67		89	91	86	89
LSD All-Pairwise Comparisons Test of GR for T
T Mean Homogeneous Groups
1 100.00 A
3 77.83 B
2 59.33 C
Alpha 0.05 Standard Error for Comparison 0.9290
Critical T Value 2.228 Critical Value for Comparison 2.0698
Error term used: R*T*V, 10 DF
All 3 means are significantly different from one another.
LSD All-Pairwise Comparisons Test of GR for V
V Mean Homogeneous Groups
2 88.000 A
1 70.111 B
Alpha 0.05 Standard Error for Comparison 0.7585
Critical T Value 2.228 Critical Value for Comparison 1.6900
Error term used: R*T*V, 10 DF
All 2 means are significantly different from one another.
LSD All-Pairwise Comparisons Test of GR for T*V
T V Mean Homogeneous Groups
1 1 100.00 A
1 2 100.00 A
3 2 88.67 B
2 2 75.33 C
3 1 67.00 D
2 1 43.33 E
Alpha 0.05 Standard Error for Comparison 1.3137										The level of root growth under mannitol treatment
Critical T Value 2.228 Critical Value for Comparison 2.9272											WT	Transgenic lines	DF
Error term used: R*T*V, 10 DF										Control	100	100	0
There are 5 groups (A, B, etc.) in which the means										100 mM	69.6517	93.6585	24.0068
are not significantly different from one another.										200 mM	53.7313	74.1463	20.415
										300 mM	27.3632	50.2439	22.8807
Root lengths under mannitol treatment
WT	R1	R2	R3	average		Transgenic lines	R1	R2	R3	average
Control	6.6	6.7	6.8	6.7		Control	6.7	7	6.8	6.83333
100 mM	4.5	4.7	4.8	4.66667		100 mM	6.5	6.3	6.4	6.4
200 mM	3.7	3.5	3.6	3.6		200 mM	5.2	5.1	4.9	5.06667
300 mM	2	1.8	1.7	1.83333		300 mM	3.2	3.5	3.6	3.43333
LSD All-Pairwise Comparisons Test of RL for T
T Mean Homogeneous Groups
1 6.7667 A
2 5.5333 B
3 4.3333 C
4 2.6333 D
Alpha 0.05 Standard Error for Comparison 0.0886
Critical T Value 2.145 Critical Value for Comparison 0.1901
Error term used: R*T*V, 14 DF
All 4 means are significantly different from one another.
LSD All-Pairwise Comparisons Test of RL for V
										The level of root growth under salt treatment
V Mean Homogeneous Groups
2 5.4333 A											WT	Transgenic lines	Df
1 4.2000 B										Control	100	100	0
										50 mM	54.2714	69.6078	15.3365
Alpha 0.05 Standard Error for Comparison 0.0627										100 mM	31.1558	41.6667	10.5109
Critical T Value 2.145 Critical Value for Comparison 0.1344										150 mM	15.0754	25.4902	10.4148
Error term used: R*T*V, 14 DF										200 mM	6.03015	10.7843	4.75416
All 2 means are significantly different from one another.
Root lengths under salt treatment
WT	R1	R2	R3	average		Transgenic lines	R1	R2	R3	average
Control	6.6	6.8	6.5	6.63333		Control	6.7	6.9	6.8	6.8
50 mM	3.6	3.7	3.5	3.6		50 mM	4.6	4.9	4.7	4.73333
100 mM	2.2	2.1	1.9	2.06667		100 mM	2.7	2.8	3	2.83333
150 mM	1.1	1	0.9	1		150 mM	1.6	1.7	1.9	1.73333
200 mM	0.4	0.5	0.3	0.4		200 mM	0.9	0.6	0.7	0.733333
LSD All-Pairwise Comparisons Test of RL for T
T Mean Homogeneous Groups
1 6.7167 A
2 4.1667 B
3 2.4500 C
4 1.3667 D
5 0.5667 E
Alpha 0.05 Standard Error for Comparison 0.0776
Critical T Value 2.101 Critical Value for Comparison 0.1631
Error term used: R*T*V, 18 DF
All 5 means are significantly different from one another.
LSD All-Pairwise Comparisons Test of RL for V
V Mean Homogeneous Groups
2 3.3667 A
1 2.7400 B
Alpha 0.05 Standard Error for Comparison 0.0491
Critical T Value 2.101 Critical Value for Comparison 0.1031
Error term used: R*T*V, 18 DF
All 2 means are significantly different from one another.
LSD All-Pairwise Comparisons Test of RL for T*V
T V Mean Homogeneous Groups
1 2 6.8000 A
1 1 6.6333 A
2 2 4.7333 B
2 1 3.6000 C
3 2 2.8333 D
3 1 2.0667 E
4 2 1.7333 F
4 1 1.0000 G
5 2 0.7333 H
5 1 0.4000 I
Alpha 0.05 Standard Error for Comparison 0.1098
Critical T Value 2.101 Critical Value for Comparison 0.2306
Error term used: R*T*V, 18 DF
There are 9 groups (A, B, etc.) in which the means
are not significantly different from one another.
